# Supplementary material for: Misalignment and tilt effect on aspheric intraocular lens designs after a corneal refractive surgery
Source: PLoS One. 2020 Dec 14;15(12):e0243740. doi: 10.1371/journal.pone.0243740 (PMC7735572; doi:10.1371/journal.pone.0243740)
Supplement: S1 File — (XLSX) [file pone.0243740.s001.xlsx]

## Sheet: Cornea_A
Movement	IOL Design: MTF Results
Misalignment (mm)	Lens A-Tangential	Lens A-Sagittal	Lens B-Tangential	Lens B-Sagittal	Lens C-Tangential	Lens C-Sagittal	SPH-Tangential	SPH-Sagittal
0	0.648479	0.648479	0.635043	0.635043	0.646054	0.646054	0.595739	0.595739
0.25	0.609048	0.632372	0.629404	0.633093	0.627262	0.638831	0.584455	0.590816
0.5	0.426673	0.576356	0.59883	0.625874	0.52616	0.612303	0.542104	0.575177
0.75	0.228604	0.469323	0.511439	0.609479	0.299811	0.555147	0.460583	0.546955
1	0.161702	0.322495	0.346448	0.578849	0.164325	0.45887	0.376315	0.50469
Movement	IOL Design: MTF Results
Tilt (º)	Lens A-Tangential	Lens A-Sagittal	Lens B-Tangential	Lens B-Sagittal	Lens C-Tangential	Lens C-Sagittal	SPH-Tangential	SPH-Sagittal
0	0.648479	0.648479	0.635043	0.635043	0.646054	0.646054	0.595739	0.595739
1	0.640506	0.644871	0.629314	0.632188	0.639166	0.642803	0.589267	0.592799
2	0.613041	0.633726	608547	0.623318	0.61489	0.632755	0.567402	0.583863
3	0.557843	0.614136	0.564561	0.607641	0.564952	0.615	0.525369	0.56851
4	0.470442	0.584962	0.492477	0.584064	0.484657	0.588482	0.464371	0.546335
5	0.365414	0.54521	0.405293	0.551742	0.387756	0.552216	0.401619	0.517228

## Sheet: Cornea_B
Movement	IOL Design: MTF Results
Misalignment (mm)	Lens A-Tangential	Lens A-Sagittal	Lens B-Tangential	Lens B-Sagittal	Lens C-Tangential	Lens C-Sagittal	SPH-Tangential	SPH-Sagittal
0	0.565756	0.565756	0.494738	0.494738	0.532609	0.532609	0.409316	0.409316
0.25	0.51649	0.546618	0.490264	0.493058	0.512835	0.525174	0.404352	0.407225
0.5	0.313066	0.480857	0.46682	0.486931	0.415918	0.498216	0.38878	0.401093
0.75	0.100964	0.357963	0.400191	0.473437	0.201489	0.44148	0.37021	0.390972
1	0.07611	0.196036	0.272259	0.448747	0.079351	0.347758	0.364226	0.377753
Movement	IOL Design: MTF Results
Tilt (º)	Lens A-Tangential	Lens A-Sagittal	Lens B-Tangential	Lens B-Sagittal	Lens C-Tangential	Lens C-Sagittal	SPH-Tangential	SPH-Sagittal
0	0.565756	0.565756	0.494738	0.494738	0.532609	0.532609	0.409316	0.409316
1	0.561094	0.563475	0.490455	0.492839	0.528005	0.530496	0.406278	0.408022
2	0.544761	0.556488	0.476436	0.487045	0.512372	0.52396	0.397162	0.404287
3	0.512086	0.544386	0.451338	0.477397	0.48291	0.512868	0.383223	0.398252
4	0.463153	0.526825	0.419461	0.463892	0.441922	0.497042	0.370617	0.390236
5	0.411614	0.503649	0.403559	0.456882	0.403357	0.476705	0.367333	0.380825

## Sheet: Cornea_C
Movement	IOL Design: MTF Results
Misalignment (mm)	Lens A-Tangential	Lens A-Sagittal	Lens B-Tangential	Lens B-Sagittal	Lens C-Tangential	Lens C-Sagittal	SPH-Tangential	SPH-Sagittal
0	0.617623	0.617623	0.645923	0.645923	0.635452	0.635452	0.643851	0.643851
0.25	0.574389	0.600836	0.643262	0.645113	0.617509	0.62879	0.634503	0.639328
0.5	0.415379	0.546891	0.621188	0.641214	0.524653	0.604734	0.592649	0.624156
0.75	0.282894	0.45347	0.545863	0.630163	0.330942	0.553855	0.493488	0.594422
1	0.172814	0.334734	0.393278	0.606407	0.206476	0.468983	0.359723	0.545549
Movement	IOL Design: MTF Results
Tilt (º)	Lens A-Tangential	Lens A-Sagittal	Lens B-Tangential	Lens B-Sagittal	Lens C-Tangential	Lens C-Sagittal	SPH-Tangential	SPH-Sagittal
0	0.617623	0.617623	0.645923	0.645923	0.635452	0.635452	0.643851	0.643851
1	0.612008	0.614904	0.638741	0.64258	0.628935	0.632364	0.638393	0.641071
2	0.590759	0.606282	0.613168	0.632167	0.605146	0.622682	0.618019	0.632353
3	0.542781	0.590343	0.559567	0.61358	0.553608	0.60513	0.573175	0.616684
4	0.474245	0.565051	0.470968	0.585282	0.465431	0.577918	0.49703	0.592665
5	0.338804	0.52832	0.358846	0.545878	0.348602	0.539276	0.400712	0.559156
