# Supplementary material for: Misalignment and tilt effect on aspheric intraocular lens designs after a corneal refractive surgery
Source: PLoS One. 2020 Dec 14;15(12):e0243740. doi: 10.1371/journal.pone.0243740 (PMC7735572; doi:10.1371/journal.pone.0243740)
Supplement: S2 File — (XLSX) [file pone.0243740.s002.xlsx]

## Sheet: Cornea_A
Movement	IOL Design: RMS Defocus Results
Misalignment (mm)	Lens A	Lens B	Lens C	SPH
0	0.002	0.00042121	0.00085414	0.0053
0.25	0.004	0.0025	0.0032	0.0075
0.5	0.0218	0.0085	0.0153	0.0141
0.75	0.0502	0.0183	0.0346	0.0251
1	0.0875	0.0313	0.0602	0.0405
Movement	IOL Design: RMS Defocus Results
Tilt (º)	Lens A	Lens B	Lens C	SPH
0	0.002	0.00042121	0.00085414	0.0053
1	0.0031	0.00071276	0.002	0.0065
2	0.0064	0.0041	0.0053	0.0099
3	0.012	0.0097	0.019	0.0156
4	0.0197	0.0175	0.0187	0.0235
5	0.0297	0.0277	0.0287	0.0338

## Sheet: Cornea_B
Movement	IOL Design: RMS Defocus Results
Misalignment (mm)	Lens A	Lens B	Lens C	SPH
0	0.0025	0.0071	0.005	0.0103
0.25	0.0034	0.0052	0.0011	0.0126
0.5	0.021	0.00075012	0.0108	0.0193
0.75	0.0493	0.0104	0.03	0.0304
1	0.0863	0.0232	0.0555	0.046
Movement	IOL Design: RMS Defocus Results
Tilt (º)	Lens A	Lens B	Lens C	SPH
0	0.0025	0.0071	0.005	0.0103
1	0.0037	0.0083	0.0062	0.0115
2	0.007	0.0117	0.0096	0.015
3	0.0126	0.0174	0.0152	0.0207
4	0.0204	0.0253	0.023	0.0288
5	0.0305	0.0355	0.0332	0.0391

## Sheet: Cornea_C
Movement	IOL Design: RMS Defocus Results
Misalignment (mm)	Lens A	Lens B	Lens C	SPH
0	0.0058	0.00073107	0.0031	0.0022
0.25	0.012	0.0028	0.0073	4.2487e-05
0.5	0.0299	0.0087	0.0194	0.0065
0.75	0.0584	0.0189	0.0389	0.0174
1	0.0958	0.032	0.0646	0.0328
Movement	IOL Design: RMS Defocus Results
Tilt (º)	Lens A	Lens B	Lens C	SPH
0	0.0058	0.00073107	0.0031	0.0022
1	0.0048	0.00036724	0.002	0.0011
2	0.0015	0.0037	0.0013	0.0023
3	0.004	0.0093	0.0068	0.0079
4	0.0117	0.0171	0.0146	0.0159
5	0.0216	0.0272	0.0246	0.0261
