# Supplementary material for: Misalignment and tilt effect on aspheric intraocular lens designs after a corneal refractive surgery
Source: PLoS One. 2020 Dec 14;15(12):e0243740. doi: 10.1371/journal.pone.0243740 (PMC7735572; doi:10.1371/journal.pone.0243740)
Supplement: S3 File — (XLSX) [file pone.0243740.s003.xlsx]

## Sheet: Cornea_A
Movement	IOL Design: RMS Astigmatism Results
Misalignment (mm)	Lens A	Lens B	Lens C	SPH
0	0	0	0	0
0.25	0.0061	0.0021	0.0041	0.0022
0.5	0.0238	0.0082	0.0161	0.0087
0.75	0.0516	0.0179	0.03652	0.0196
1	0.0873	0.0304	0.0598	0.0351
Movement	IOL Design: RMS Astigmatism Results
Tilt (º)	Lens A	Lens B	Lens C	SPH
0	0	0	0	0
1	0.0011	0.0011	0.0011	0.0012
2	0.0045	0.0046	0.0046	0.0046
3	0.0102	0.0103	0.0103	0.0104
4	0.0182	0.0184	0.0183	0.0186
5	0.0286	0.0289	0.0288	0.0292

## Sheet: Cornea_B
Movement	IOL Design: RMS Astigmatism Results
Misalignment (mm)	Lens A	Lens B	Lens C	SPH
0	0	0	0	0
0.25	0.0061	0.0021	0.0041	0.0019
0.5	0.0237	0.0081	0.0161	0.0087
0.75	0.0515	0.0178	0.0351	0.0196
1	0.0871	0.0303	0.0597	0.0351
Movement	IOL Design: RMS Astigmatism Results
Tilt (º)	Lens A	Lens B	Lens C	SPH
0	0	0	0	0
1	0.0011	0.0083	0.0011	0.0012
2	0.0045	0.0046	0.0045	0.0046
3	0.0102	0.0103	0.0103	0.0104
4	0.0182	0.0184	0.0183	0.0186
5	0.0285	0.0288	0.0287	0.0291

## Sheet: Cornea_C
Movement	IOL Design: RMS Astigmatism Results
Misalignment (mm)	Lens A	Lens B	Lens C	SPH
0	0	0	0	0
0.25	0.0061	0.0021	0.0041	0.0022
0.5	0.0238	0.0082	0.0161	0.0087
0.75	0.0517	0.0179	0.0352	0.0196
1	0.0874	0.0305	0.0599	0.035
Movement	IOL Design: RMS Astigmatism Results
Tilt (º)	Lens A	Lens B	Lens C	SPH
0	0	0	0	0
1	0.0011	0.0011	0.0011	0.0012
2	0.0045	0.0046	0.0046	0.0046
3	0.0102	0.0104	0.0103	0.0104
4	0.0183	0.0185	0.0184	0.0186
5	0.0286	0.0289	0.0288	0.0292
