# Supplementary material for: Misalignment and tilt effect on aspheric intraocular lens designs after a corneal refractive surgery
Source: PLoS One. 2020 Dec 14;15(12):e0243740. doi: 10.1371/journal.pone.0243740 (PMC7735572; doi:10.1371/journal.pone.0243740)
Supplement: S4 File — (XLSX) [file pone.0243740.s004.xlsx]

## Sheet: Cornea_A
Movement	IOL Design: RMS Coma Results
Misalignment (mm)	Lens A	Lens B	Lens C	SPH
0	0	0	0	0
0.25	0.0202	0.0045	0.0124	0.0118
0.5	0.0388	0.0085	0.0239	0.0237
0.75	0.0545	0.0117	0.0336	0.0358
1	0.0659	0.0135	0.0407	0.0482
Movement	IOL Design: RMS Coma Results
Tilt (º)	Lens A	Lens B	Lens C	SPH
0	0	0	0	0
1	0.0091	0.0091	0.0091	0.0092
2	0.0183	0.0183	0.0183	0.0183
3	0.0275	0.0276	0.0275	0.0276
4	0.0368	0.0369	0.0368	0.037
5	0.0462	0.0464	0.0463	0.0465

## Sheet: Cornea_B
Movement	IOL Design: RMS Coma Results
Misalignment (mm)	Lens A	Lens B	Lens C	SPH
0	0	0	0	0
0.25	0.02	0.0043	0.0122	0.0119
0.5	0.0384	0.0082	0.0235	0.0239
0.75	0.0538	0.0111	0.033	0.0362
1	0.0651	0.0128	0.0399	0.0487
Movement	IOL Design: RMS Coma Results
Tilt (º)	Lens A	Lens B	Lens C	SPH
0	0	0	0	0
1	0.0092	0.0092	0.0092	0.0093
2	0.0184	0.0185	0.0185	0.0185
3	0.0278	0.0279	0.0278	0.0279
4	0.0372	0.0373	0.0372	0.0374
5	0.0467	0.0469	0.0468	0.047

## Sheet: Cornea_C
Movement	IOL Design: RMS Coma Results
Misalignment (mm)	Lens A	Lens B	Lens C	SPH
0	0	0	0	0
0.25	0.0203	0.0046	0.0125	0.0117
0.5	0.0391	0.0087	0.0241	0.0235
0.75	0.0549	0.012	0.0339	0.0355
1	0.0664	0.0139	0.0412	0.0478
Movement	IOL Design: RMS Coma Results
Tilt (º)	Lens A	Lens B	Lens C	SPH
0	0	0	0	0
1	0.009	0.0091	0.0091	0.0091
2	0.0181	0.0182	0.0182	0.0182
3	0.0273	0.0274	0.0273	0.0274
4	0.0366	0.0367	0.0366	0.0367
5	0.0459	0.0461	0.046	0.0462
