# Supplementary material for: Misalignment and tilt effect on aspheric intraocular lens designs after a corneal refractive surgery
Source: PLoS One. 2020 Dec 14;15(12):e0243740. doi: 10.1371/journal.pone.0243740 (PMC7735572; doi:10.1371/journal.pone.0243740)
Supplement: S5 File — (XLSX) [file pone.0243740.s005.xlsx]

## Sheet: Cornea_A
Movement	IOL Design: RMS Spherical Aberration Results
Misalignment (mm)	Lens A	Lens B	Lens C	SPH
0	0.00051853	0.0177	0.0058	0.0234
0.25	0.0006726	0.0118	0.0061	0.0234
0.5	0.0017	0.0122	0.0068	0.0236
0.75	0.0036	0.0128	0.008	0.0238
1	0.0059	0.0136	0.0095	0.024
Movement	IOL Design: RMS Spherical Aberration Results
Tilt (º)	Lens A	Lens B	Lens C	SPH
0	0.00051853	0.0117	0.0058	0.0234
1	0.00052031	0.0117	0.0059	0.0234
2	0.00052343	0.0117	0.0059	0.0235
3	0.00052841	0.0118	0.0059	0.0236
4	0.00053626	0.0119	0.006	0.0237
5	0.0005481	0.012	0.006	0.0239

## Sheet: Cornea_B
Movement	IOL Design: RMS Spherical Aberration Results
Misalignment (mm)	Lens A	Lens B	Lens C	SPH
0	0.0293	0.0409	0.351	0.0526
0.25	0.0298	0.0411	0.0354	0.0527
0.5	0.0311	0.0416	0.0363	0.0529
0.75	0.0331	0.0423	0.0374	0.0532
1	0.0356	0.0432	0.0391	0.0535
Movement	IOL Design: RMS Spherical Aberration Results
Tilt (º)	Lens A	Lens B	Lens C	SPH
0	0.0293	0.0409	0.0351	0.0526
1	0.0294	0.041	0.0352	0.0535
2	0.0294	0.0411	0.0352	0.0528
3	0.0295	0.0412	0.0353	0.053
4	0.0296	0.0413	0.0354	0.0531
5	0.0296	0.0414	0.0355	0.0533

## Sheet: Cornea_C
Movement	IOL Design: RMS Spherical Aberration Results
Misalignment (mm)	Lens A	Lens B	Lens C	SPH
0	0.017	0.0053	0.00111	0.0064
0.25	0.0166	0.0052	0.0109	0.0064
0.5	0.0154	0.0049	0.0103	0.0065
0.75	0.0136	0.0043	0.0092	0.0067
1	0.0113	0.0035	0.0077	0.0069
Movement	IOL Design: RMS Spherical Aberration Results
Tilt (º)	Lens A	Lens B	Lens C	SPH
0	0.017	0.0053	0.0111	0.0064
1	0.017	0.0053	0.0112	0.0064
2	0.017	0.00182	0.0112	0.0065
3	0.017	0.0053	0.0111	0.0065
4	0.017	0.0052	0.0111	0.0067
5	0.017	0.0051	0.0111	0.0068
