# Supplementary material for: Misalignment and tilt effect on aspheric intraocular lens designs after a corneal refractive surgery
Source: PLoS One. 2020 Dec 14;15(12):e0243740. doi: 10.1371/journal.pone.0243740 (PMC7735572; doi:10.1371/journal.pone.0243740)
Supplement: S6 File — (XLSX) [file pone.0243740.s006.xlsx]

## Sheet: Figure6
Cornea	Lens A	Lens B	Lens C
A	0.182357	0.307399	0.24346
B	0.084802	0.228086	0.138053
C	0.18471	0.38588	0.22375
